# Supplementary material for: Additions to the checklist of Scoliidae, Sphecidae, Pompilidae and Vespidae of Peru, with notes on the endemic status of some species (Hymenoptera, Aculeata)
Source: Zookeys. 2015 Aug 31;(519):33–48. doi: 10.3897/zookeys.519.6501 (PMC4591603; doi:10.3897/zookeys.519.6501)
Supplement: Supplementary material 2 — Additions to the checklist of Scoliidae, Sphecidae, Pompilidae and Vespidae of Peru, with notes on the endemic status of some species (Hymenoptera, Aculeata) [file zookeys-519-033-s002.xlsx]

## Sheet: Sheet1
Superfamily	Family	Subfamily	Tribe	Genus	Subgenus	SpeciesEpithet	SubspeciesEpithet	ScientificName	Country	StateOrProvince	Locality	Latitude	Longitude	Altitude	AltitudeLower	AltitudeHigher	Unit	BasisOfRecord	1
APOIDEA	Sphecidae	Sphecinae		Sphex	Sphex	nitidiventris		Sphex (Sphex) nitidiventris	Peru	UCAYALI	Pucallpa	-8.37971	-74.5306	180	180	500	m	NHM
APOIDEA	Sphecidae	Sphecinae		Sphex	Sphex	tinctipennis		Sphex (Sphex) tinctipennis	Peru	UCAYALI	B Abad (=Boquerón del Padre Abad)	-9.07082	-75.6806	500	500	600	m	NHM
APOIDEA	Sphecidae	Sphecinae		Sphex	Sphex	tinctipennis		Sphex (Sphex) tinctipennis	Peru	CUSCO	Atalaya	-12.9	-71.35	600	600	600	m	NHM
APOIDEA	Sphecidae	Sphecinae		Sphex	Sphex	tinctipennis		Sphex (Sphex) tinctipennis	Peru	UCAYALI	Previsto	-9.105	-75.7267		700	870	m	NHM
APOIDEA	Sphecidae	Sceliphrinae	Sceliphrini	Chlorion		viridicoeruleum		Chlorion viridicoeruleum	Peru	UCAYALI	Pucallpa	-8.37971	-74.5306	180	180	500	m	NHM
APOIDEA	Sphecidae	Sceliphrinae	Sceliphrini	Podium		agile		Podium agile	Peru	UCAYALI	Pucallpa	-8.37971	-74.5306	180	180	500	m	NHM
APOIDEA	Sphecidae	Sceliphrinae	Sceliphrini	Podium		denticulatum		Podium denticulatum	Peru	UCAYALI	Pucallpa	-8.37971	-74.5306	180	180	500	m	NHM
APOIDEA	Sphecidae	Sceliphrinae	Sceliphrini	Podium		kohlii		Podium kohlii	Peru	UCAYALI	Pucallpa	-8.37971	-74.5306	180	180	500	m	NHM
APOIDEA	Sphecidae	Sceliphrinae	Sceliphrini	Podium		rufipes		Podium rufipes	Peru	UCAYALI	Pucallpa	-8.37971	-74.5306	180	180	500	m	NHM
VESPOID	Pompilidae	Ceropaliane		Ceropales	Bifidoceropales	isolde	isolde	Ceropales isolde	Peru	LA LIBERTAD	Trujillo	-8.11667	-79.0333	20	20	20	m	NHM
VESPOID	Pompilidae	Ceropaliane		Irenangelus		reversus		Irenangelus reversus	Peru	UCAYALI	B Abad (=Boquerón del Padre Abad)	-9.07082	-75.6806	500	500	600	m	NHM
VESPOID	Pompilidae	Ctenoceriane		Epipompilus		williamsi		Epipompilus williamsi	Peru	PASCO	Oxapampa	-10.5833	-75.4	1800	1800	1800	m	NHM
VESPOID	Pompilidae	Notocyphinae		Notocyphus		crassicornis		Notocyphus crassicornis	Peru	UCAYALI	Pucallpa	-8.37971	-74.5306	180	180	500	m	NHM
VESPOID	Pompilidae	Notocyphinae		Notocyphus		crassicornis		Notocyphus crassicornis	Peru	JUNIN	Chanchamayo, Valle de	-11.05	-75.3167	700	700	700	m	NHM
VESPOID	Pompilidae	Notocyphinae		Notocyphus		saevissimus		Notocyphus saevissimus	Peru	UCAYALI	Pucallpa	-8.37971	-74.5306	180	180	500	m	NHM
VESPOID	Pompilidae	Notocyphinae		Notocyphus		thetis		Notocyphus thetis	Peru	UCAYALI	Pucallpa	-8.37971	-74.5306	180	180	500	m	NHM
VESPOID	Pompilidae	Notocyphinae		Notocyphus		thetis		Notocyphus thetis	Peru	CUSCO	Atalaya	-12.9	-71.35	600	600	600	m	NHM
VESPOID	Pompilidae	Notocyphinae		Notocyphus		laetabilis		Notocyphus laetabilis	Peru	UCAYALI	Pucallpa	-8.37971	-74.5306	180	180	500	m	NHM
VESPOID	Pompilidae	Notocyphinae		Notocyphus		multipicta		Notocyphus multipicta	Peru	UCAYALI	B Abad (=Boquerón del Padre Abad)	-9.07082	-75.6806	500	500	600	m	NHM
VESPOID	Pompilidae	Notocyphinae		Notocyphus		multipicta		Notocyphus multipicta	Peru	LORETO	Estacion Jenaro Herrera	-4.89861	-73.6501	121	121	121	m	NHM
VESPOID	Pompilidae	Pepsinae	Ageniellini	Ageniella		fortipes		Ageniella fortipes	Peru	UCAYALI	Pucallpa	-8.37971	-74.5306	180	180	500	m	NHM
VESPOID	Pompilidae	Pepsinae	Ageniellini	Ageniella		pilifrons		Ageniella pilifrons	Peru	UCAYALI	B Abad (=Boquerón del Padre Abad)	-9.07082	-75.6806	500	500	600	m	NHM
VESPOID	Pompilidae	Pepsinae	Ageniellini	Ageniella		pilifrons		Ageniella pilifrons	Peru	HUANUCO	Valle de Monzón (Rio Rondos)	-9.25	-76.0833	950	950	950	m	NHM
VESPOID	Pompilidae	Pepsinae	Ageniellini	Ageniella		pilifrons		Ageniella pilifrons	Peru	JUNIN	Chanchamayo, Valle de	-11.05	-75.3167	700	700	700	m	NHM
VESPOID	Pompilidae	Pepsinae	Ageniellini	Ageniella		ruficeps		Ageniella ruficeps	Peru	UCAYALI	Pucallpa	-8.37971	-74.5306	180	180	500	m	NHM
VESPOID	Pompilidae	Pepsinae	Ageniellini	Auplopus		deceptor		Auplopus deceptor	Peru	UCAYALI	Previsto	-9.09561	-75.7303	800	700	850	m	NHM
VESPOID	Pompilidae	Pepsinae	Ageniellini	Priocnemella		omissa		Priocnemella omissa	Peru	UCAYALI	Atalaya	-10.7333	-73.7667	250	250	250	m	NHM
VESPOID	Pompilidae	Pepsinae	Ageniellini	Priocnemella		omissa		Priocnemella omissa	Peru	UCAYALI	Pucallpa	-8.37971	-74.5306	180	180	500	m	NHM
VESPOID	Pompilidae	Pepsinae	Ageniellini	Priocnemella		omissa		Priocnemella omissa	Peru	JUNIN	Chanchamayo, Valle de	-11.05	-75.3167	700	700	700	m	NHM
VESPOID	Pompilidae	Pepsinae	Ageniellini	Priocnemella		omissa		Priocnemella omissa	Peru	HUANUCO	Tingo María	-9.3	-76	670	670	700	m	NHM
VESPOID	Pompilidae	Pepsinae	Pepsini	Caliadurgus		pretiosus		Caliadurgus pretiosus	Peru	PASCO	Oxapampa	-10.5833	-75.4	1800	1800	1800	m	NHM
VESPOID	Pompilidae	Pepsinae	Pepsini	Entypus		caerulans		Entypus caerulans	Peru	JUNIN	Chanchamayo, Valle de	-11.05	-75.3167	700	700	700	m	NHM
VESPOID	Pompilidae	Pepsinae	Pepsini	Entypus		decoloratus		Entypus decoloratus	Peru	HUANUCO	Monzón, Valle de	-9.28333	-76.4	950	950	950	m	NHM
VESPOID	Pompilidae	Pepsinae	Pepsini	Entypus		dumosus		Entypus dumosus	Peru	LAMBAYEQUE	Jayanca	-6.39083	-79.8219	61	61	61	m	NHM
VESPOID	Pompilidae	Pepsinae	Pepsini	Entypus		dumosus		Entypus dumosus	Peru	LIMA	Matucana	-12.25	-76.9	50	50	50	m	NHM
VESPOID	Pompilidae	Pepsinae	Pepsini	Entypus		dumosus		Entypus dumosus	Peru	LA LIBERTAD	Simbal	-7.96667	-78.8167	576	576	576	m	NHM
VESPOID	Pompilidae	Pepsinae	Pepsini	Entypus		gigas		Entypus gigas	Peru	UCAYALI	Pucallpa	-8.37971	-74.5306	180	180	500	m	NHM
VESPOID	Pompilidae	Pepsinae	Pepsini	Entypus		molestus		Entypus molestus	Peru	LIMA	Matucana	-76.9	-12.25	50	50	50	m	NHM
VESPOID	Pompilidae	Pepsinae	Pepsini	Entypus		molestus		Entypus molestus	Peru	LA LIBERTAD	Simbal	-7.96667	-78.8167	576	576	576	m	NHM
VESPOID	Pompilidae	Pepsinae	Pepsini	Entypus		molestus		Entypus molestus	Peru	LAMBAYEQUE	LAMBAYEQUE	-6.7	-79.9	20	20	20	m	NHM
VESPOID	Pompilidae	Pepsinae	Pepsini	Entypus		nitidus		Entypus nitidus	Peru	JUNIN	Chanchamayo, Valle de	-11.05	-75.3167	700	700	700	m	NHM
VESPOID	Pompilidae	Pepsinae	Pepsini	Entypus		nitidus		Entypus nitidus	Peru	HUANUCO	Cayumba	-9.5	-75.95	2000	2000	2000	m	NHM
VESPOID	Pompilidae	Pepsinae	Pepsini	Entypus		peruvianus		Entypus peruvianus	Peru	JUNIN	Chanchamayo, Valle de	-11.05	-75.3167	700	700	700	m	NHM
VESPOID	Pompilidae	Pepsinae	Pepsini	Entypus		peruvianus		Entypus peruvianus	Peru	CUSCO	Machu Picchu ( Vilcanota River)	-13.1622	-72.675	2000	2000	2000	m	NHM
VESPOID	Pompilidae	Pepsinae	Pepsini	Entypus		peruvianus		Entypus peruvianus	Peru	CUSCO	Machu Picchu (Ruins)	-13.1633	-72.5456	2400	2400	2400	m	NHM
VESPOID	Pompilidae	Pepsinae	Pepsini	Entypus		peruvianus		Entypus peruvianus	Peru	CUSCO	Apurimac River, 68 km west CUSCO	-13.6467	-72.3984	2400	2400	2400	m	NHM
VESPOID	Pompilidae	Pompilinae	Aporini	Aporus	Neoplaniceps	umbratilis		Aporus (Neoplaniceps) umbratilis	Peru	CUSCO	Urubamba River	-13.3042	-72.1167	2900	2900	2900	m	NHM
VESPOID	Pompilidae	Pompilinae	Aporini	Aporus	Neoplaniceps	umbratilis		Aporus (Neoplaniceps) umbratilis	Peru	HUANUCO	Tingo María	-9.3	-76	670	670	670	m	NHM
VESPOID	Pompilidae	Pompilinae	Aporini	Aporus	Notoplaniceps	canescens		Aporus (Notoplaniceps) canescens	Peru	MADRE DE DIOS	Avispas	-12.9833	-70.35	400	350	400	m	NHM
VESPOID	Pompilidae	Pompilinae	Aporini	Aporus	Notoplaniceps	canescens		Aporus (Notoplaniceps) canescens	Peru	MADRE DE DIOS	Pantiacolla (Rio Alto MADRE DE DIOS)	-12.66	-71.24	400	400	400	m	NHM
VESPOID	Pompilidae	Pompilinae	Aporini	Euplaniceps		varia		Euplaniceps varia	Peru	UCAYALI	B Abad (=Boquerón del Padre Abad)	-9.07082	-75.6806	500	500	600	m	NHM
VESPOID	Pompilidae	Pompilinae	Aporini	Euplaniceps		varia		Euplaniceps varia	Peru	CUSCO	Atalaya	-12.9	-71.35	600	600	600	m	NHM
VESPOID	Pompilidae	Pompilinae	Pompilini	Anoplius	Anoplioides	varius		Anoplius (Anoplioides) varius	Peru	UCAYALI	Previsto	-9.105	-75.7267	770	700	850	m	NHM
VESPOID	Pompilidae	Pompilinae	Pompilini	Anoplius	Anoplioides	varius		Anoplius (Anoplioides) varius	Peru	HUANUCO	Tingo María	-9.3	-76	670	670	670	m	NHM
VESPOID	Pompilidae	Pompilinae	Pompilini	Anoplius	Anoplioides	varius		Anoplius (Anoplioides) varius	Peru	UCAYALI	B Abad (=Boquerón del Padre Abad)	-9.07082	-75.6806	500	500	600	m	NHM
VESPOID	Pompilidae	Pompilinae	Pompilini	Anoplius	Anoplius	ambatoensis		Anoplius (Anoplius) ambatoensis	Peru	CUSCO	CUSCO	-13.5361	-72.0006	3800	3800	3800	m	NHM
VESPOID	Pompilidae	Pompilinae	Pompilini	Anoplius	Anoplius	ambatoensis		Anoplius (Anoplius) ambatoensis	Peru	CUSCO	Urubamba River	-13.3042	-72.1167	2900	2900	2900	m	NHM
VESPOID	Pompilidae	Pompilinae	Pompilini	Anoplius	Anoplius	ambatoensis		Anoplius (Anoplius) ambatoensis	Peru	LIMA	Cupiche	-11.9152	-76.6133	1740	1740	1740	m	NHM
VESPOID	Pompilidae	Pompilinae	Pompilini	Anoplius	Arachnophroctonus	inculcatrix		Anoplius (Arachnophroctonus) inculcatrix	Peru	LORETO	Estacion Jenaro Herrera	-4.89861	-73.6501	121	121	121	m	NHM
VESPOID	Pompilidae	Pompilinae	Pompilini	Anoplius	Arachnophroctonus	inculcatrix		Anoplius (Arachnophroctonus) inculcatrix	Peru	JUNIN	Chanchamayo, Valle de	-11.0692	-74.9986	1200	1200	1200	m	NHM
VESPOID	Pompilidae	Pompilinae	Pompilini	Austrochares		elsinore		Austrochares elsinore	Peru	LA LIBERTAD	Trujillo	-8.11667	-79.0333	20	20	20	m	NHM
VESPOID	Pompilidae	Pompilinae	Pompilini	Austrochares		elsinore		Austrochares elsinore	Peru	CALLAO	Ventanilla	-11.8556	-77.0736	97	97	97	m	NHM
VESPOID	Pompilidae	Pompilinae	Pompilini	Austrochares		elsinore		Austrochares elsinore	Peru	LA LIBERTAD	Simbal	-7.96667	-78.8167	576	576	576	m	NHM
VESPOID	Pompilidae	Pompilinae	Pompilini	Austrochares		elsinore		Austrochares elsinore	Peru	LAMBAYEQUE	LAMBAYEQUE	-6.7	-79.9	20	20	20	m	NHM
VESPOID	Pompilidae	Pompilinae	Pompilini	Austrochares		elsinore		Austrochares elsinore	Peru	LAMBAYEQUE	Jayanca	-6.39083	-79.8219	61	61	61	m	NHM
VESPOID	Pompilidae	Pompilinae	Pompilini	Austrochares		elsinore		Austrochares elsinore	Peru	LAMBAYEQUE	Olmos	-5.98333	-79.75	150	150	150	m	NHM
VESPOID	Pompilidae	Pompilinae	Pompilini	Austrochares		elsinore		Austrochares elsinore	Peru	LAMBAYEQUE	Chiclayo	-79.85	-6.76667	21	21	21	m	NHM
VESPOID	Pompilidae	Pompilinae	Pompilini	Balboana		auripennis		Balboana auripennis	Peru	UCAYALI	Pucallpa	-8.37971	-74.5306	180	180	500	m	NHM
VESPOID	Pompilidae	Pompilinae	Pompilini	Balboana		auripennis		Balboana auripennis	Peru	HUANUCO	Tingo María	-9.3	-76	670	670	670	m	NHM
VESPOID	Pompilidae	Pompilinae	Pompilini	Balboana		auripennis		Balboana auripennis	Peru	CUSCO	Quincemil	-11.5206	-71.0987	750	750	750	m	NHM
VESPOID	Pompilidae	Pompilinae	Pompilini	Balboana		auripennis		Balboana auripennis	Peru	UCAYALI	Atalaya	-10.7333	-73.7667	250	250	250	m	NHM
VESPOID	Pompilidae	Pompilinae	Pompilini	Balboana		manifestata		Balboana manifestata	Peru	LORETO	Estacion Jenaro Herrera	-4.89861	-73.6501	121	121	121	m	NHM
VESPOID	Pompilidae	Pompilinae	Pompilini	Evagetes		copiosus		Evagetes copiosus	Peru	CUSCO	CUSCO	-13.5383	-71.6489	3500	3500	3500	m	NHM
VESPOID	Pompilidae	Pompilinae	Pompilini	Paracyphononyx		unicolor		Paracyphononyx unicolor	Peru	CUSCO	Machu Picchu ( Vilcanota River)	-13.1622	-72.675	2000	2000	2000	m	NHM
VESPOID	Pompilidae	Pompilinae	Pompilini	Paracyphononyx		unicolor		Paracyphononyx unicolor	Peru	CUSCO	68 km west CUSCO	-13.6467	-72.3984	2400	2400	2400	m	NHM
VESPOID	Pompilidae	Pompilinae	Pompilini	Paracyphononyx		unicolor		Paracyphononyx unicolor	Peru	JUNIN	Chanchamayo, Valle de	-11.0692	-74.9986	1200	1200	1200	m	NHM
VESPOID	Pompilidae	Pompilinae	Pompilini	Poecilopompilus		rubricatus		Poecilopompilus rubricatus	Peru	LAMBAYEQUE	LAMBAYEQUE	-6.7	-79.9	20	20	20	m	NHM
VESPOID	Pompilidae	Pompilinae	Pompilini	Poecilopompilus		rubricatus		Poecilopompilus rubricatus	Peru	LAMBAYEQUE	Chiclayo	-79.85	-6.76667	21	21	21	m	NHM
VESPOID	Pompilidae	Pompilinae	Pompilini	Poecilopompilus		rubricatus		Poecilopompilus rubricatus	Peru	LAMBAYEQUE	Jayanca	-6.39083	-79.8219	61	61	61	m	NHM
VESPOID	Pompilidae	Pompilinae	Pompilini	Poecilopompilus		rubricatus		Poecilopompilus rubricatus	Peru	LIMA	Cieneguilla	-12.1173	-76.8116	550	550	550	m	NHM
VESPOID	Pompilidae	Pompilinae	Pompilini	Poecilopompilus		rubricatus		Poecilopompilus rubricatus	Peru	LIMA	LIMA (Universidad Nacional Mayor de San Marcos)	-12.057	-77.0803	76	76	76	m	NHM
VESPOID	Pompilidae	Pompilinae	Pompilini	Poecilopompilus		rubricatus		Poecilopompilus rubricatus	Peru	LA LIBERTAD	Trujillo (Rio Moche)	-8.14306	-79.0133	18	18	18	m	NHM
VESPOID	Pompilidae	Pompilinae	Pompilini	Poecilopompilus		rubricatus		Poecilopompilus rubricatus	Peru	LA LIBERTAD	Rio Jequetepeque (100 km N. Trujillo)	-7.50496	-78.8786	818	818	818	m	NHM
VESPOID	Pompilidae	Pompilinae	Pompilini	Priochilus		captivum		Priochilus captivum	Peru	UCAYALI	Pucallpa	-8.37971	-74.5306	500	180	500	m	NHM
VESPOID	Pompilidae	Pompilinae	Pompilini	Priochilus		captivum		Priochilus captivum	Peru	LORETO	Iquitos	-3.76667	-73.2517	180	100	180	m	NHM
VESPOID	Pompilidae	Pompilinae	Pompilini	Priochilus		captivum		Priochilus captivum	Peru	PASCO	Pichis	-9.9	-74.9333	300	300	300	m	NHM
VESPOID	Pompilidae	Pompilinae	Pompilini	Priochilus		captivum		Priochilus captivum	Peru	LORETO	Contamana	-7.35	-75	150	150	150	m	NHM
VESPOID	Pompilidae	Pompilinae	Pompilini	Priochilus		formosus		Priochilus formosus	Peru	CUSCO	Quincemil	-11.5206	-71.0987	750	750	750	m	NHM
VESPOID	Pompilidae	Pompilinae	Pompilini	Priochilus		formosus		Priochilus formosus	Peru	JUNIN	Chanchamayo, Valle de	-11.0692	-74.9986	1200	1200	1200	m	NHM
VESPOID	Pompilidae	Pompilinae	Pompilini	Priochilus		formosus		Priochilus formosus	Peru	SAN MARTIN	Nuevo Progreso	-8.44889	-76.3247	511	511	511	m	NHM
VESPOID	Pompilidae	Pompilinae	Pompilini	Priochilus		gloriosun		Priochilus gloriosum	Peru	UCAYALI	Pucallpa	-8.37971	-74.5306	180	180	500	m	NHM
VESPOID	Pompilidae	Pompilinae	Pompilini	Priochilus		gloriosun		Priochilus gloriosum	Peru	UCAYALI	B Abad (=Boquerón del Padre Abad)	-9.07082	-75.6806	500	500	600	m	NHM
VESPOID	Pompilidae	Pompilinae	Pompilini	Priochilus		gloriosun		Priochilus gloriosum	Peru	JUNIN	Chanchamayo, Valle de	-11.0692	-74.9986	1200	1200	1200	m	NHM
VESPOID	Pompilidae	Pompilinae	Pompilini	Priochilus		gracillimus		Priochilus gracillimus	Peru	UCAYALI	Pucallpa	-8.37971	-74.5306	180	180	500	m	NHM
VESPOID	Pompilidae	Pompilinae	Pompilini	Priochilus		gracillimus		Priochilus gracillimus	Peru	HUANUCO	Tingo María	-9.3	-76	670	670	670	m	NHM
VESPOID	Pompilidae	Pompilinae	Pompilini	Priochilus		pectoralis		Priochilus pectoralis	Peru	UCAYALI	Pucallpa	-8.37971	-74.5306	180	180	500	m	NHM
VESPOID	Pompilidae	Pompilinae	Pompilini	Priochilus		pectoralis		Priochilus pectoralis	Peru	MADRE DE DIOS	Atalaya	-12.9833	-71.72139	305	305	1000	m	NHM
VESPOID	Pompilidae	Pompilinae	Pompilini	Priochilus		pectoralis		Priochilus pectoralis	Peru	CAJAMARCA	Jaén	-5.7	-78.8167	750	750	750	m	NHM
VESPOID	Pompilidae	Pompilinae	Pompilini	Priochilus		pectoralis		Priochilus pectoralis	Peru	LORETO	Estacion Jenaro Herrera	-4.89861	-73.6501	121	121	121	m	NHM
VESPOID	Pompilidae	Pompilinae	Pompilini	Priochilus		regius		Priochilus regius	Peru	UCAYALI	Pucallpa	-8.37971	-74.5306		180	500	m	NHM
VESPOID	Pompilidae	Pompilinae	Pompilini	Priochilus		regius		Priochilus regius	Peru	UCAYALI	B Abad (=Boquerón del Padre Abad)	-9.07082	-75.6806	500	500	600	m	NHM
VESPOID	Pompilidae	Pompilinae	Pompilini	Priochilus		regius		Priochilus regius	Peru	JUNIN	Chanchamayo, Valle de	-11.0692	-74.9986	1200	1200	1200	m	NHM
VESPOID	Pompilidae	Pompilinae	Pompilini	Priochilus		regius		Priochilus regius	Peru	HUANUCO	Tingo María	-9.3	-76	670	670	800	m	NHM
VESPOID	Pompilidae	Pompilinae	Pompilini	Priochilus		regius		Priochilus regius	Peru	HUANUCO	Tingo María (Cueva de las Pavas)	-9.37016	-75.9733	718	718	718	m	NHM
VESPOID	Pompilidae	Pompilinae	Pompilini	Priochilus		regius		Priochilus regius	Peru	UCAYALI	Atalaya	-10.7333	-73.7667	250	250	250	m	NHM
VESPOID	Pompilidae	Pompilinae	Pompilini	Priochilus		regius		Priochilus regius	Peru	HUANUCO	Cayumba	-9.5	-75.95	800	800	800	m	NHM
VESPOID	Pompilidae	Pompilinae	Pompilini	Priochilus		regius		Priochilus regius	Peru	HUANUCO	Yanayacu	-9.55722	-74.9761	200	200	200	m	NHM
VESPOID	Pompilidae	Pompilinae	Pompilini	Priochilus		sericeifrons		Priochilus sericeifrons	Peru	UCAYALI	Pucallpa	-8.37971	-74.5306		180	500	m	NHM
VESPOID	Pompilidae	Pompilinae	Pompilini	Priochilus		sericeifrons		Priochilus sericeifrons	Peru	HUANUCO	Tingo María	-9.3	-76	800	670	800	m	NHM
VESPOID	Pompilidae	Pompilinae	Pompilini	Priochilus		sericeifrons		Priochilus sericeifrons	Peru	CUSCO	Quincemil	-11.5206	-71.0987	750	750	750	m	NHM
VESPOID	Pompilidae	Pompilinae	Pompilini	Priochilus		sericeifrons		Priochilus sericeifrons	Peru	UCAYALI	B Abad (=Boquerón del Padre Abad)	-9.07082	-75.6806	500	500	600	m	NHM
VESPOID	Pompilidae	Pompilinae	Pompilini	Priochilus		sericeifrons		Priochilus sericeifrons	Peru	HUANUCO	Valle de Monzón (Rio Rondos)	-9.25	-76.0833	950	950	950	m	NHM
VESPOID	Pompilidae	Pompilinae	Pompilini	Priochilus		splendidum	splendidum	Priochilus splendidum splendidum	Peru	UCAYALI	Pucallpa	-8.37971	-74.5306		180	500	m	NHM
VESPOID	Pompilidae	Pompilinae	Pompilini	Priochilus		splendidum	splendidum	Priochilus splendidum splendidum	Peru	HUANUCO	Tingo María	-9.3	-76	800	670	800	m	NHM
VESPOID	Pompilidae	Pompilinae	Pompilini	Priochilus		splendidum	splendidum	Priochilus splendidum splendidum	Peru	UCAYALI	B Abad (=Boquerón del Padre Abad)	-9.07082	-75.6806	500	500	600	m	NHM
VESPOID	Pompilidae	Pompilinae	Pompilini	Priochilus		splendidum	splendidum	Priochilus splendidum splendidum	Peru	LORETO	Estacion Jenaro Herrera	-4.89861	-73.6501	121	121	121	m	NHM
VESPOID	Pompilidae	Pompilinae	Pompilini	Priochilus		splendidum	splendidum	Priochilus splendidum splendidum	Peru	UCAYALI	Previsto	-9.105	-75.7267		700	870	m	NHM
VESPOID	Pompilidae	Pompilinae	Pompilini	Priochilus		ruficoxalis		Priochilus ruficoxalis	Peru	UCAYALI	Pucallpa	-8.37971	-74.5306		180	500	m	NHM
VESPOID	Pompilidae	Pompilinae	Pompilini	Priochilus		veraepacis		Priochilus veraepacis	Peru	LORETO	Estacion Jenaro Herrera	-4.89861	-73.6501	121	121	121	m	NHM
VESPOID	Pompilidae	Pompilinae	Pompilini	Tachypompilus		pallidus		Tachypompilus pallidus	Peru	LA LIBERTAD	Simbal	-7.96667	-78.8167	576	576	576	m	NHM
VESPOID	Pompilidae	Pompilinae	Pompilini	Tachypompilus		pallidus		Tachypompilus pallidus	Peru	LIMA	Matucana	-76.9	-12.25	50	50	50	m	NHM
VESPOID	Pompilidae	Pompilinae	Pompilini	Tachypompilus		pallidus		Tachypompilus pallidus	Peru	LIMA	Chosica	-76.7	-11.9333	850	850	850	m	NHM
VESPOID	Scoliidae	Campsomerinae		Campsomeris	Stygocampsomeris	servillei		Campsomeris (Stygocampsomeris) servillei	Peru	UCAYALI	B Abad (=Boquerón del Padre Abad)	-9.07082	-75.6806		500	600	m	NHM
VESPOID	Scoliidae	Campsomerinae		Campsomeris	Stygocampsomeris	servillei		Campsomeris (Stygocampsomeris) servillei	Peru	CUSCO	Atalaya	-12.9	-71.35	600	600	600	m	NHM
VESPOID	Scoliidae	Campsomerinae		Campsomeris	Stygocampsomeris	servillei		Campsomeris (Stygocampsomeris) servillei	Peru	UCAYALI	Pucallpa	-8.37971	-74.5306		180	500	m	NHM
VESPOID	Scoliidae	Campsomerinae		Campsomeris	Stygocampsomeris	servillei		Campsomeris (Stygocampsomeris) servillei	Peru	LIMA	LIMA (Museum of Natural History)	-12.0775	-77.0372	123	0	125	m	NHM
VESPOID	Scoliidae	Campsomerinae		Campsomeris	Stygocampsomeris	servillei		Campsomeris (Stygocampsomeris) servillei	Peru	LIMA	LIMA (Universidad Nacional Mayor de San Marcos)	-12.057	-77.0803	76	76	76	m	NHM
VESPOID	Scoliidae	Campsomerinae		Campsomeris	Dielis	chilensis		Campsomeris (Dielis) chilensis	Peru	LIMA	LIMA (Universidad Nacional Mayor de San Marcos)	-12.057	-77.0803	76	76	76	m	NHM
VESPOID	Scoliidae	Campsomerinae		Campsomeris	Aelocampsomeris	variegata		Campsomeris (Aelocampsomeris) variegata	Peru	JUNIN	Chanchamayo, Valle de	-11.0692	-74.9986	1200	1200	1200	m	NHM
VESPOID	Scoliidae	Campsomerinae		Campsomeris	Lissocampsomeris	wesmaeli		Campsomeris (Lissocampsomeris) wesmaeli	Peru	UCAYALI	Pucallpa	-8.37971	-74.5306		180	500	m	NHM
VESPOID	Scoliidae	Campsomerinae		Campsomeris	Lissocampsomeris	wesmaeli		Campsomeris (Lissocampsomeris) wesmaeli	Peru	CUSCO	Atalaya	-12.9	-71.35	600	600	600	m	NHM
VESPOID	Scoliidae	Campsomerinae		Campsomeris	Lissocampsomeris	wesmaeli		Campsomeris (Lissocampsomeris) wesmaeli	Peru	UCAYALI	B Abad (=Boquerón del Padre Abad)	-9.07082	-75.6806		500	600	m	NHM
VESPOID	Scoliidae	Campsomerinae		Campsomeris	Lissocampsomeris	wesmaeli		Campsomeris (Lissocampsomeris) wesmaeli	Peru	JUNIN	Chanchamayo, Valle de	-11.0692	-74.9986	1200	1200	1200	m	NHM
VESPOID	Scoliidae	Campsomerinae		Campsomeris	Lissocampsomeris	wesmaeli		Campsomeris (Lissocampsomeris) wesmaeli	Peru	HUANUCO	Valle de Monzón (Rio Rondos)	-9.25	-76.0833	950	950	950	m	NHM
VESPOID	Scoliidae	Campsomerinae		Campsomeris	Lissocampsomeris	aureohirta		Campsomeris (Lissocampsomeris) aureohirta	Peru	UCAYALI	B Abad (=Boquerón del Padre Abad)	-9.07082	-75.6806		500	600	m	NHM
VESPOID	Scoliidae	Campsomerinae		Campsomeris	Lissocampsomeris	aureohirta		Campsomeris (Lissocampsomeris) aureohirta	Peru	JUNIN	Chanchamayo, Valle de	-11.0692	-74.9986	1200	1200	1200	m	NHM
VESPOID	Scoliidae	Scoliinae		Scolia	Hesperoscolia	rufiventris		Scolia (Hesperoscolia) rufiventris	Peru	UCAYALI	B Abad (=Boquerón del Padre Abad)	-9.07082	-75.6806		500	600	m	NHM
VESPOID	Scoliidae	Scoliinae		Scolia	Hesperoscolia	rufiventris		Scolia (Hesperoscolia) rufiventris	Peru	JUNIN	Chanchamayo, Valle de	-11.0692	-74.9986	1200	1200	1200	m	NHM
VESPOID	Scoliidae	Scoliinae		Scolia	Hesperoscolia	rufiventris		Scolia (Hesperoscolia) rufiventris	Peru	UCAYALI	Pucallpa	-8.37971	-74.5306		180	500	m	NHM
VESPOID	Vespidae	Eumeninae	Eumenini	Eumenes		filiformis		Eumenes filiformis	Peru	MADRE DE DIOS	Rio Alto MADRE DE DIOS, Pantiacolla Lodge	-12.6557	-71.2318	404	404	404	m	NHM
VESPOID	Vespidae	Eumeninae	Eumenini	Omicron		paranymphum		Omicron paranymphum	Peru	UCAYALI	Previsto, Cordillera Azul	-9.07500	-75.83200	700	700	2000	m	NHM
VESPOID	Vespidae	Eumeninae	Eumenini	Pachymenes		consuetus		Pachymenes consuetus	Peru	MADRE DE DIOS								Museu de Veneza
VESPOID	Vespidae	Eumeninae	Eumenini	Pachymenes		consuetus		Pachymenes consuetus	Peru	JUNIN	Chanchamayo	-11.05000	-75.31667	700	700	700	m	USNM
VESPOID	Vespidae	Eumeninae	Eumenini	Pachymenes		ghilianii		Pachymenes ghilianii	Peru	MADRE DE DIOS								Museu de Veneza / Parátipo
VESPOID	Vespidae	Eumeninae	Eumenini	Pachymenes		orellanae		Pachymenes orellanae	Peru	UCAYALI	Pucallpa	-8.37971	-74.5306		180	500	m	NHM
VESPOID	Vespidae	Eumeninae	Eumenini	Pachymenes		orellanae		Pachymenes orellanae	Peru	UCAYALI	Boqueron Abad	-9.07082	-75.68061	500	500	500	m	NHM
VESPOID	Vespidae	Eumeninae	Eumenini	Pachymenes		orellanae		Pachymenes orellanae	Peru	MADRE DE DIOS	Res. Nac. Tambopata	-12.85	-69.283	236	236	236	m	AMNH
VESPOID	Vespidae	Eumeninae	Eumenini	Pachymenes		orellanae		Pachymenes orellanae	Peru	LORETO	Iquitos	-3.7500	-73.2500	90	100	180	m	MPEG
VESPOID	Vespidae	Eumeninae	Eumenini	Pirhosigma		mearimense	mearimense	Pirhosigma mearimense mearimense	Peru	UCAYALI	Pucallpa	-8.37971	-74.5306		180	500	m	NHM
VESPOID	Vespidae	Eumeninae	Eumenini	Sphaeromenes		discrepatus		Sphaeromenes discrepatus	Peru	LA LIBERTAD	40Km NE Trujillo	-7.98333	-78.6833	1500	1500	1500	m	IFML
VESPOID	Vespidae	Eumeninae	Eumenini	Sphaeromenes		discrepatus		Sphaeromenes discrepatus	Peru	LIMA	Santa Rosa de Quives	-11.6592	-76.3514	1100	1100	1500	m	AMNH
VESPOID	Vespidae	Eumeninae	Odynerini	Brachymenes		wagnerianus		Brachymenes wagnerianus	Peru	JUNIN	Chanchamayo	-11.05000	-75.31667	700	700	700	m	NHM
VESPOID	Vespidae	Eumeninae	Odynerini	Brachymenes		wagnerianus		Brachymenes wagnerianus	Peru	UCAYALI	Cordillera Azul	-9.07500	-75.80577	700	1370	2000	m	AMNH
VESPOID	Vespidae	Eumeninae	Odynerini	Hypalastoroides		brasiliensis	brasiliensis	Hypalastoroides brasiliensis brasiliensis	Peru	LORETO	2Km from Iquitos	-3.75	-73.25		90	180	m	NHM
VESPOID	Vespidae	Eumeninae	Odynerini	Hypodynerus		arequipensis		Hypodynerus arequipensis	Peru	JUNIN	Yanamaria [Ana Maria?], near Jauja	-11.79200	-75.66410	3470	3470	3470	m	NHM
VESPOID	Vespidae	Eumeninae	Odynerini	Hypodynerus		obscuripennis		Hypodynerus obscuripennis	Peru	AREQUIPA	Arequipa	-16.4103	-71.5497			2500	m	NHM
VESPOID	Vespidae	Eumeninae	Odynerini	Pseudodynerus		maxillaris		Pseudodynrus maxillaris	Peru	UCAYALI	Pucallpa	-8.37971	-74.5306		180	500	m	NHM
VESPOID	Vespidae	Polistinae	Epiponini	Agelaia		myrmecophila		Agelaia myrmecophila	Peru	HUANUCO	Llullapichis	-9.61667	-74.93333	260	260	260	m	NHM
VESPOID	Vespidae	Polistinae	Epiponini	Agelaia		myrmecophila		Agelaia myrmecophila	Peru	LORETO
VESPOID	Vespidae	Polistinae	Epiponini	Brachygastra		albula		Brachygastra albula	Peru	CUSCO	Cusco	-13.5564	-71.9517	3400	3400	3400	m	MZUSP
VESPOID	Vespidae	Polistinae	Epiponini	Brachygastra		albula		Brachygastra albula	Peru	CUSCO	Cadena	-13.4	-70.717	1600	1600	1600	m	MZUSP
VESPOID	Vespidae	Polistinae	Epiponini	Brachygastra		augusti		Brachygastra augusti	Peru	CUSCO	Cadena	-13.4	-70.717	1600	1600	1600	m	MZUSP
VESPOID	Vespidae	Polistinae	Epiponini	Brachygastra		augusti		Brachygastra augusti	Peru	UCAYALI	Pucallpa	-8.37971	-74.5306		180	500	m	MZUSP
VESPOID	Vespidae	Polistinae	Epiponini	Brachygastra		augusti		Brachygastra augusti	Peru	LORETO	Estiron, Rio Ampiyacu	-3.368	-72.008	93	93	93	m	MZUSP
VESPOID	Vespidae	Polistinae	Epiponini	Brachygastra		augusti		Brachygastra augusti	Peru	UCAYALI	Cordillera Azul	-9.07500	-75.80577	1976	1370	2000	m	MZUSP
VESPOID	Vespidae	Polistinae	Epiponini	Brachygastra		augusti		Brachygastra augusti	Peru	MADRE DE DIOS	Res. Nac. Tambopata	-12.85	-69.283	236	236	236	m	MZUSP
VESPOID	Vespidae	Polistinae	Epiponini	Brachygastra		baccalaurea		Brachygastra baccalaurea	Peru	CUSCO	Muchu Picchu	-13.158	-72.531	3700	3700	3700	m	MZUSP
VESPOID	Vespidae	Polistinae	Epiponini	Brachygastra		baccalaurea		Brachygastra baccalaurea	Peru	PIURA	Huancabamba	-5.257	-79.443	2713	2713	2713	m	MZUSP
VESPOID	Vespidae	Polistinae	Epiponini	Brachygastra		bilineolata		Brachygastra bilineolata	Peru	LORETO	Iquitos	-3.75	-73.25	97	90	180	m	MZUSP
VESPOID	Vespidae	Polistinae	Epiponini	Brachygastra		bilineolata		Brachygastra bilineolata	Peru	PASCO	Cerro de Pasco	-10.686	-76.262	4316	4316	4316	m	MZUSP
VESPOID	Vespidae	Polistinae	Epiponini	Brachygastra		bilineolata		Brachygastra bilineolata	Peru	CUSCO	Cadena	-13.4	-70.717	1600	1600	1600	m	MZUSP
VESPOID	Vespidae	Polistinae	Epiponini	Brachygastra		bilineolata		Brachygastra bilineolata	Peru	LORETO	Dos de Mayo	-6.4	-75.117	124	100	124	m	MZUSP
VESPOID	Vespidae	Polistinae	Epiponini	Brachygastra		lecheguana		Brachygastra lecheguana	Peru	CAJAMARCA	Quabrada Nancho	-6.95	-79.25	406	400	406	m	MZUSP
VESPOID	Vespidae	Polistinae	Epiponini	Brachygastra		lecheguana		Brachygastra lecheguana	Peru	LAMBAYEQUE	Jequetepeque	-7.342	-79.564	21	21	21	m	MZUSP
VESPOID	Vespidae	Polistinae	Epiponini	Brachygastra		lecheguana		Brachygastra lecheguana	Peru	LA LIBERTAD	Pascamayo	-7.417	-79.567	27	27	27	m	MZUSP
VESPOID	Vespidae	Polistinae	Epiponini	Brachygastra		lecheguana		Brachygastra lecheguana	Peru	LORETO	Iquitos	-3.463	-72.925	123	90	180	m	MZUSP
VESPOID	Vespidae	Polistinae	Epiponini	Brachygastra		lecheguana		Brachygastra lecheguana	Peru	UCAYALI	Pucallpa, Lago Yarinacocha	-8.31222	-74.5628	150	150	150	m	MZUSP
VESPOID	Vespidae	Polistinae	Epiponini	Brachygastra		propodealis		Brachygastra propodealis	Peru	MADRE DE DIOS	Puerto Maldonado	-12.6	-69.183	192	192	192	m	MZUSP
VESPOID	Vespidae	Polistinae	Epiponini	Brachygastra		propodealis		Brachygastra propodealis	Peru	CUSCO	Cadena	-13.4	-70.717	1600	1600	1600	m	MZUSP
VESPOID	Vespidae	Polistinae	Epiponini	Brachygastra		scutellaris		Brachygastra scutellaris	Peru	HUANUCO	Rio Llullapichis	-9.617	-74.933	261	261	261	m	MZUSP
VESPOID	Vespidae	Polistinae	Epiponini	Brachygastra		scutellaris		Brachygastra scutellaris	Peru	HUANUCO	Tingo María, Rio Huallaga	-9.3	-76		670	700	m	MZUSP
VESPOID	Vespidae	Polistinae	Epiponini	Brachygastra		smithii		Brachygastra smithii	Peru	LORETO	Galicia	-5.28333	-73.80000	700	700	700	m	MZUSP
VESPOID	Vespidae	Polistinae	Epiponini	Brachygastra		smithii		Brachygastra smithii	Peru	LAMBAYEQUE	Jequetepeque	-7.342	-79.564	21	21	21	m	MZUSP
VESPOID	Vespidae	Polistinae	Epiponini	Brachygastra		smithii		Brachygastra smithii	Peru	LA LIBERTAD	Pascamayo	-7.417	-79.567	27	27	27	m	MZUSP
VESPOID	Vespidae	Polistinae	Epiponini	Charterginus		fulvus		Charterginus fulvus	Peru	HUANUCO	Tingo María	-9.3	-76		670	800	m	NHM
VESPOID	Vespidae	Polistinae	Epiponini	Charterginus		fulvus		Charterginus fulvus	Peru	LORETO	Mishuyacu	-3.78333	-73.30000	120	120	120	m	NHM
VESPOID	Vespidae	Polistinae	Epiponini	Polybia	Alpha	bifasciata		Polybia (Alpha) bifasciata	Peru	UCAYALI	Pucallpa, Yarinacocha	-8.35000	-74.6	150	150	150	m	NHM
VESPOID	Vespidae	Polistinae	Epiponini	Polybia	Alpha	bifasciata		Polybia (Alpha) bifasciata	Peru	JUNIN	Chanchamayo	-11.05000	-75.31667	700	700	1300	m	NHM
VESPOID	Vespidae	Polistinae	Epiponini	Polybia	Alpha	bifasciata		Polybia (Alpha) bifasciata	Peru	UCAYALI	Pucallpa	-8.37971	-74.5306		180	500	m	NHM
VESPOID	Vespidae	Polistinae	Epiponini	Polybia	Alpha	bifasciata		Polybia (Alpha) bifasciata	Peru	UCAYALI	Boqueron Abad	-9.05000	-75.63333		420	500	m	NHM
VESPOID	Vespidae	Polistinae	Epiponini	Polybia	Alpha	quadricincta		Polybia (Alpha) quadricincta	Peru	UCAYALI	Pucallpa, Yarinacocha	-8.35000	-74.6	150	150	150	m	NHM
VESPOID	Vespidae	Polistinae	Epiponini	Polybia	Alpha	quadricincta		Polybia (Alpha) quadricincta	Peru	HUANUCO	Tingo María	-9.3	-76	800	670	800	m	NHM
VESPOID	Vespidae	Polistinae	Epiponini	Polybia	Apopolybia	jurinei		Polybia (Alpha) jurinei	Peru	JUNIN	Valle Chanchamayo	-11.05000	-75.31667	800	700	1300	m	NHM
VESPOID	Vespidae	Polistinae	Epiponini	Polybia	Apopolybia	jurinei		Polybia (Alpha) jurinei	Peru	HUANUCO	Tingo María	-9.3	-76		670	800		NHM
VESPOID	Vespidae	Polistinae	Epiponini	Polybia	Apopolybia	jurinei		Polybia (Alpha) jurinei	Peru	UCAYALI	Pucallpa, Yarinacocha	-8.35000	-74.6	150	150	150	m	NHM
VESPOID	Vespidae	Polistinae	Epiponini	Polybia	Apopolybia	jurinei		Polybia (Alpha) jurinei	Peru	UCAYALI	Pucallpa	-8.37971	-74.5306		180	500	m	NHM
VESPOID	Vespidae	Polistinae	Epiponini	Polybia	Apopolybia	jurinei		Polybia (Alpha) jurinei	Peru	UCAYALI	Previsto, Cordillera Azul	-9.07500	-75.83200	700	700	2000	m	NHM
VESPOID	Vespidae	Polistinae	Epiponini	Polybia	Apopolybia	jurinei		Polybia (Alpha) jurinei	Peru	LORETO	2Km from Iquitos	-3.75000	-73.25000	100	100	123	m	NHM
VESPOID	Vespidae	Polistinae	Epiponini	Polybia	Apopolybia	jurinei		Polybia (Alpha) jurinei	Peru	JUNIN	Chanchamayo	-11.05000	-75.31667	700	700	1300	m	NHM
VESPOID	Vespidae	Polistinae	Epiponini	Polybia	Cylindroeca	dimidiata		Polybia (Cylindroeca) dimidiata	Peru	UCAYALI	Previsto, Cordillera Azul	-9.07500	-75.83200	700	700	2000	m	NHM
VESPOID	Vespidae	Polistinae	Epiponini	Polybia	Cylindroeca	dimidiata		Polybia (Cylindroeca) dimidiata	Peru	UCAYALI	Pucallpa	-8.37971	-74.5306		180	500	m	NHM
VESPOID	Vespidae	Polistinae	Epiponini	Polybia	Cylindroeca	dimidiata		Polybia (Cylindroeca) dimidiata	Peru	JUNIN	Chanchamayo	-11.05000	-75.31667		700	1300	m	NHM
VESPOID	Vespidae	Polistinae	Epiponini	Polybia	Formicicola	rejecta		Polybia (Formicicola) rejecta	Peru	UCAYALI	Previsto, Cordillera Azul	-9.07500	-75.83200	700	700	2000	m	NHM
VESPOID	Vespidae	Polistinae	Epiponini	Polybia	Formicicola	rejecta		Polybia (Formicicola) rejecta	Peru	UCAYALI	Pucallpa	-8.37971	-74.5306		180	500	m	NHM
VESPOID	Vespidae	Polistinae	Epiponini	Polybia	Formicicola	rejecta		Polybia (Formicicola) rejecta	Peru	HUANUCO	Yanayacu, Rio Pachitea	-9.55722	-74.97611	200	200	200	m	NHM
VESPOID	Vespidae	Polistinae	Epiponini	Polybia	Myrapetra	bistriata		Polybia (Myrapetra) bistriata	Peru	UCAYALI	Pucallpa	-8.37971	-74.5306		180	500	m	NHM
VESPOID	Vespidae	Polistinae	Epiponini	Polybia	Myrapetra	catillifex		Polybia (Myrapetra) catillifex	Peru	UCAYALI	Boqueron Abad	-9.05000	-75.63333	500	420	500	m	NHM
VESPOID	Vespidae	Polistinae	Epiponini	Polybia	Myrapetra	catillifex		Polybia (Myrapetra) catillifex	Peru	UCAYALI	Previsto, Cordillera Azul	-9.07500	-75.83200	700	700	1976	m	NHM
VESPOID	Vespidae	Polistinae	Epiponini	Polybia	Myrapetra	catillifex		Polybia (Myrapetra) catillifex	Peru	UCAYALI	Atalaya	-10.73333	-73.76667	250	250	250	m	NHM
VESPOID	Vespidae	Polistinae	Epiponini	Polybia	Myrapetra	diguetana		Polybia (Myrapetra) diguetana	Peru	UCAYALI	Pucallpa	-8.37971	-74.5306		180	500	m	NHM
VESPOID	Vespidae	Polistinae	Epiponini	Polybia	Myrapetra	diguetana		Polybia (Myrapetra) diguetana	Peru	PASCO	Oxampampa	-10.5833	-75.4	2200	1800	2200	m	NHM
VESPOID	Vespidae	Polistinae	Epiponini	Polybia	Myrapetra	fastidiosuscula		Polybia (Myrapetra) fastidiosuscula	Peru	JUNIN	Chanchamayo	-11.05000	-75.31667	1300	700	1300	m	NHM
VESPOID	Vespidae	Polistinae	Epiponini	Polybia	Myrapetra	fastidiosuscula		Polybia (Myrapetra) fastidiosuscula	Peru	LAMBAYEQUE	Chiclayo	-6.76667	-79.85000	21	21	21	m	NHM
VESPOID	Vespidae	Polistinae	Epiponini	Polybia	Myrapetra	parvulina		Polybia (Myrapetra) parvulina	Peru	UCAYALI	Previsto, Cordillera Azul	-9.07500	-75.83200		700	2000	m	NHM
VESPOID	Vespidae	Polistinae	Epiponini	Polybia	Myrapetra	parvulina		Polybia (Myrapetra) parvulina	Peru	JUNIN	Chanchamayo	-11.05000	-75.31667	1300	700	1300	m	NHM
VESPOID	Vespidae	Polistinae	Epiponini	Polybia	Platypolybia	incerta		Polybia (Platypolybia) incerta	Peru	UCAYALI	San Alejandro	-8.35000	-74.60000	300	150	300	m	NHM
VESPOID	Vespidae	Polistinae	Epiponini	Polybia	Platypolybia	incerta		Polybia (Platypolybia) incerta	Peru	JUNIN	Valle Chanchamayo	-11.05000	-75.31667	800	700	800	m	NHM
VESPOID	Vespidae	Polistinae	Epiponini	Polybia	Platypolybia	incerta		Polybia (Platypolybia) incerta	Peru	HUANUCO	Tingo María	-9.3	-76	670	670	800	m	NHM
VESPOID	Vespidae	Polistinae	Epiponini	Polybia	Platypolybia	procellosa	dubiata	Polybia (Platypolybia) procellosa dubiata	Peru	UCAYALI	Boqueron Abad	-9.05000	-75.63333		420	500	m	NHM
VESPOID	Vespidae	Polistinae	Epiponini	Polybia	Platypolybia	procellosa	dubiata	Polybia (Platypolybia) procellosa dubiata	Peru	UCAYALI	Previsto, Cordillera Azul	-9.07500	-75.83200	700	700	2000	m	NHM
VESPOID	Vespidae	Polistinae	Epiponini	Polybia	Polybia	liliacea		Polybia (Polybia) liliacea	Peru	UCAYALI	Pucallpa	-8.37971	-74.5306		180	500	m	NHM
VESPOID	Vespidae	Polistinae	Epiponini	Polybia	Polybia	striata		Polybia (Polybia) striata	Peru	UCAYALI	Pucallpa	-8.37971	-74.5306		180	500	m	NHM
VESPOID	Vespidae	Polistinae	Epiponini	Polybia	Polybia	striata		Polybia (Polybia) striata	Peru	HUANUCO	Tingo María	-9.3	-76		670	800		NHM
VESPOID	Vespidae	Polistinae	Epiponini	Polybia	Synecoides	depressa		Polybia (Synecoides) depressa	Peru	UCAYALI	Pucallpa	-8.37971	-74.5306		180	500	m	NHM
VESPOID	Vespidae	Polistinae	Epiponini	Polybia	Trichinothorax	micans		Poybia (Trichinothorax) micans	Peru	PASCO	Puerto Bermudez	-10.2911	-70.0117	500	500	500	m	NHM
VESPOID	Vespidae	Polistinae	Epiponini	Polybia	Trichinothorax	rufitarsis	peruviana	Polybia (Trichinothorax) rufitarsis peruviana	Peru	UCAYALI	Boqueron Abad	-9.05000	-75.63333	500	420	500	m	NHM
VESPOID	Vespidae	Polistinae	Epiponini	Polybia	Trichinothorax	rufitarsis	peruviana	Polybia (Trichinothorax) rufitarsis peruviana	Peru	LORETO	2Km from Iquitos	-3.75000	-73.25000		100	123	m	NHM
VESPOID	Vespidae	Polistinae	Epiponini	Polybia	Trichinothorax	sericea		Polybia (Trichinothorax) sericea	Peru	CAJAMARCA	Jaén	-5.70417	-78.7878	700	700	700	m	NHM
VESPOID	Vespidae	Polistinae	Epiponini	Polybia	Trichinothorax	tinctipennis	tinctipennis	Polybia (Trichinothorax) tinctipennis tinctipennis	Peru	UCAYALI	Pucallpa	-8.37971	-74.5306		180	500	m	NHM
VESPOID	Vespidae	Polistinae	Epiponini	Polybia	Trichinothorax	velutina		Polybia (Trichinothorax) velutina	Peru	UCAYALI	Previsto, Cordillera Azul	-9.07500	-75.83200	720	700	2000	m	NHM
VESPOID	Vespidae	Polistinae	Epiponini	Polybia	Trichinothorax	velutina		Polybia (Trichinothorax) velutina	Peru	UCAYALI	Atalaya, Rio Tambo	-10.73333	-73.76667	250	250	250	m	NHM
VESPOID	Vespidae	Polistinae	Epiponini	Polybia	Trichinothorax	velutina		Polybia (Trichinothorax) velutina	Peru	UCAYALI	Boqueron Abad	-9.05000	-75.63333		420	500	m	NHM
VESPOID	Vespidae	Polistinae	Epiponini	Polybia	Trichinothorax	velutina		Polybia (Trichinothorax) velutina	Peru	JUNIN	Valle Chanchamayo	-11.05000	-75.31667	800	700	700	m	NHM
VESPOID	Vespidae	Polistinae	Epiponini	Polybia	Trichinothorax	velutina		Polybia (Trichinothorax) velutina	Peru	HUANUCO	Tingo María	-9.3	-76	800	670	800	m	NHM
VESPOID	Vespidae	Polistinae	Epiponini	Protopolybia		acutiscutis		Protopolybia acutiscutis	Peru	LORETO	Iquitos, 35Km SE Iquitos, Rio Nanay	-3.81806	-73.38889	97	97	97	m	NHM
VESPOID	Vespidae	Polistinae	Epiponini	Protopolybia		bella		Protopolybia bella	Peru	HUANUCO	Tingo María	-9.3	-76	670	670	800	m	NHM
VESPOID	Vespidae	Polistinae	Epiponini	Protopolybia		chartergoides	chartergoides	Protopolybia chartergoides chartergoides	Peru	UCAYALI	Pucallpa, Yarinacocha	-8.35000	-74.6	150	150	150	m	NHM
VESPOID	Vespidae	Polistinae	Epiponini	Protopolybia		chartergoides	boshelli	Protopolybia chartergoides boshelli	Peru	CUSCO	Paucartambo	-13.23333	-71.6000	2900	2900	2900	m	NHM
VESPOID	Vespidae	Polistinae	Epiponini	Protopolybia		sedula		Protopolybia sedula	Peru	UCAYALI	Pucallpa	-8.37971	-74.5306		180	500	m	NHM
VESPOID	Vespidae	Polistinae	Epiponini	Protopolybia		sedula		Protopolybia sedula	Peru	UCAYALI	Pucallpa, Yarinacocha	-8.35000	-74.6	150	150	150	m	NHM
VESPOID	Vespidae	Polistinae	Polistini	Polistes	Aphanilopterus	claripennis		Polistes (Aphanilopterus) claripennis	Peru	UCAYALI	Pucallpa	-8.37971	-74.5306		180	500	m	NHM
VESPOID	Vespidae	Polistinae	Polistini	Polistes	Aphanilopterus	deceptor		Polistes (Aphanilopterus) deceptor	Peru	UCAYALI	Pucallpa	-8.37971	-74.5306		180	500	m	NHM
VESPOID	Vespidae	Polistinae	Polistini	Polistes	Aphanilopterus	deceptor		Polistes (Aphanilopterus) deceptor	Peru	JUNIN	Chanchamayo	-11.05000	-75.31667	800	700	1300		NHM
VESPOID	Vespidae	Polistinae	Polistini	Polistes	Aphanilopterus	deceptor		Polistes (Aphanilopterus) deceptor	Peru	SAN MARTIN	Rioja	-6.6667	-77.16667	900	900	900		NHM
VESPOID	Vespidae	Polistinae	Polistini	Polistes	Aphanilopterus	maranonensis		Polistes (Aphanilopterus) maranonensis	Peru	AMAZONAS	Valley of Rio Utcubamba (below hachpoyas?)	-5.53500	-78.5525	1700	1700	1700	m	NHM
VESPOID	Vespidae	Polistinae	Polistini	Polistes	Aphanilopterus	pacificus	modestus	Polistes (Aphanilopterus) pacificus modestus	Peru	HUANUCO	Tingo María, Rio Huallaga	-9.3	-76		670	800		NHM
VESPOID	Vespidae	Polistinae	Polistini	Polistes	Aphanilopterus	testaceicolor		Polistes (Aphanilopterus) testaceicolor	Peru	UCAYALI	Pucallpa	-8.37971	-74.5306		180	500	m	NHM
VESPOID	Vespidae	Polistinae	Polistini	Polistes	Aphanilopterus	testaceicolor		Polistes (Aphanilopterus) testaceicolor	Peru	UCAYALI	Previsto, Cordillera Azul	-9.07500	-75.83200	700	700	2000	m	NHM
